# Supplementary material for: Genome-Wide Identification of Melon Single-Nucleotide Polymorphisms and Structural Variations Associated with Resistance to Fusarium oxysporum f. sp. melonis Race 1.2
Source: Plants (Basel). 2026 Jul 19;15(14):2205. doi: 10.3390/plants15142205 (PMC13416282; doi:10.3390/plants15142205)
Supplement: Supplementary file 1 [file plants-15-02205-s001.zip]

Archive with 1 entries (1 files):
- plants-4329229-supplementary.pdf
